# Supplementary material for: Deficiency of Trex1 leads to spontaneous development of type 1 diabetes
Source: Nutr Metab (Lond). 2024 Jan 2;21:2. doi: 10.1186/s12986-023-00777-6 (PMC10763031; doi:10.1186/s12986-023-00777-6)
Supplement: Supplementary file 1 — Additional file 1: Table S1. List of qPCR primer sequences. [file 12986_2023_777_MOESM1_ESM.xlsx]

## Sheet: Sheet1
Supplementary Table 1 List of qPCR primer sequences.
Name	Prime	Sequence
rGapdh	Forward	5’-GTCCATGCCATCACTGCCACTC-3’
	Reverse	5’-GATGACCTTGCCCACAGCCTTG-3’
rIsg15	Forward	5’-CGAGCAAGTCTCCCAAGACC-3’
	Reverse	5’-TTAGGCCATACTCCCCCAGT-3’
rRsad2	Forward	5’-GTCCTGCTTGGTGCCTGAAT-3’
	Reverse	5’-ACCGGTACAGTTCAGAAAGCG-3’
rIfit1	Forward	5’-GCAGAAGCCCAGATCTACCT-3’
	Reverse	5’-ACTTCCTCCACACTTCAGCA-3’
rMx1	Forward	5’-GAGAGGAGCCATGGAGAGTC-3’
	Reverse	5’-TCCAGGCAGAGCAGTACAAA-3’
rIl1b	Forward	5’-TCCTCTGTGACTCGTGGGAT-3’
	Reverse	5’-GATTCTTCCCCTTGAGGCCC-3’
rTnf	Forward	5’-CTCAAGCCCTGGTATGAGCC-3’
	Reverse	5’-GGCTGGGTAGAGAACGGATG-3’
rIfng	Forward	5’-GGCAAAAGGACGGTAACACG-3’
	Reverse	5’-GTGCTGGATCTGTGGGTTGT-3’
rCxcl9	Forward	5’-TGTGGAGTTCGAGGAACCCT-3’
	Reverse	5’-ACCCTTGCTGAATCTGGGTC-3’
rCxcl10	Forward	5’-GAATCCGGAATCTGAGGCCA-3’
	Reverse	5’-TCTCTCTGCTGTCCATCGGT-3’
rTrex1	Forward	5’-GCGTCAACGCTTCAATGACA-3’
	Reverse	5’-AGCAGAGGAAAGTCGTAGCG-3’
A list of the sequences of qPCR primers in our study.
